# Supplementary material for: AFMNet: A Dual-Domain Collaborative Network with Frequency Prior Guidance for Low-Light Image Enhancement
Source: Entropy (Basel). 2025 Dec 1;27(12):1220. doi: 10.3390/e27121220 (PMC12731650; doi:10.3390/e27121220)
Supplement: Supplementary file 1 [file entropy-27-01220-s001.zip]

Archive with 71 entries (51 files):
- AFMNet/
- AFMNet/.idea/
- AFMNet/.idea/FourLLIE-main.iml
- AFMNet/.idea/inspectionProfiles/
- AFMNet/.idea/inspectionProfiles/profiles_settings.xml
- AFMNet/.idea/inspectionProfiles/Project_Default.xml
- AFMNet/.idea/modules.xml
- AFMNet/.idea/workspace.xml
- AFMNet/data/
- AFMNet/data/data_sampler.py
- AFMNet/data/LL_dataset.py
- AFMNet/data/util.py
- AFMNet/data/__init__.py
- AFMNet/data/__pycache__/
- AFMNet/data/__pycache__/data_sampler.cpython-310.pyc
- AFMNet/data/__pycache__/LL_dataset.cpython-310.pyc
- AFMNet/data/__pycache__/util.cpython-310.pyc
- AFMNet/data/__pycache__/__init__.cpython-310.pyc
- AFMNet/experiments/
- AFMNet/figs/
- AFMNet/LICENSE
- AFMNet/models/
- AFMNet/models/archs/
- AFMNet/models/archs/AFMNet.py
- AFMNet/models/archs/arch_util.py
- AFMNet/models/archs/SFBlock.py
- AFMNet/models/archs/__init__.py
- AFMNet/models/archs/__pycache__/
- AFMNet/models/archs/__pycache__/AFMNet.cpython-310.pyc
- AFMNet/models/archs/__pycache__/arch_util.cpython-310.pyc
- AFMNet/models/archs/__pycache__/SFBlock.cpython-310.pyc
- AFMNet/models/archs/__pycache__/__init__.cpython-310.pyc
- AFMNet/models/base_model.py
- AFMNet/models/enhancement_model.py
- AFMNet/models/loss.py
- AFMNet/models/lr_scheduler.py
- AFMNet/models/networks.py
- AFMNet/models/__init__.py
- AFMNet/models/__pycache__/
- AFMNet/models/__pycache__/base_model.cpython-310.pyc
- AFMNet/models/__pycache__/enhancement_model.cpython-310.pyc
- AFMNet/models/__pycache__/loss.cpython-310.pyc
- AFMNet/models/__pycache__/lr_scheduler.cpython-310.pyc
- AFMNet/models/__pycache__/networks.cpython-310.pyc
- AFMNet/models/__pycache__/__init__.cpython-310.pyc
- AFMNet/options/
- AFMNet/options/options.py
- AFMNet/options/test/
- AFMNet/options/test/LOLv2_real.yml
- AFMNet/options/train/
- AFMNet/options/train/LOLv2_real.yml
- AFMNet/options/__init__.py
- AFMNet/options/__pycache__/
- AFMNet/options/__pycache__/options.cpython-310.pyc
- AFMNet/options/__pycache__/__init__.cpython-310.pyc
- AFMNet/pre-trained/
- AFMNet/pre-trained/indoor_31.17_0.900.pth
- AFMNet/pre-trained/syn_25.97_0.942.pth
- AFMNet/pre-trained/v2_23.15_0.868.pth
- AFMNet/README.md
- AFMNet/requirements.txt
- AFMNet/results/
- AFMNet/test.py
- AFMNet/train.py
- AFMNet/utils/
- AFMNet/utils/util.py
- AFMNet/utils/__init__.py
- AFMNet/utils/__pycache__/
- AFMNet/utils/__pycache__/util.cpython-310.pyc
- AFMNet/utils/__pycache__/__init__.cpython-310.pyc
- AFMNet/__pycache__/
