# Supplementary material for: AFMNet: A Dual-Domain Collaborative Network with Frequency Prior Guidance for Low-Light Image Enhancement
Source: Entropy (Basel). 2025 Dec 1;27(12):1220. doi: 10.3390/e27121220 (PMC12731650; doi:10.3390/e27121220)
Supplement: Supplementary file 1 [file entropy-27-01220-s001.zip › AFMNet/data/util.py]

import os
import math
import pickle
import random
import numpy as np
import glob
import torch
import cv2

####################
# Files & IO
####################

###################### get image path list ######################
IMG_EXTENSIONS = ['.jpg', '.JPG', '.jpeg', '.JPEG', '.png', '.PNG', '.ppm', '.PPM', '.bmp', '.BMP']


def flip(x, dim):
    indices = [slice(None)] * x.dim()
    indices[dim] = torch.arange(x.size(dim) - 1, -1, -1,
                                dtype=torch.long, device=x.device)
    return x[tuple(indices)]


def is_image_file(filename):
    return any(filename.endswith(extension) for extension in IMG_EXTENSIONS)


def _get_paths_from_images(path):
    """get image path list from image folder"""
    assert os.path.isdir(path), '{:s} is not a valid directory'.format(path)
    images = []
    for dirpath, _, fnames in sorted(os.walk(path)):
        for fname in sorted(fnames):
            if is_image_file(fname):
                img_path = os.path.join(dirpath, fname)
                images.append(img_path)
    assert images, '{:s} has no valid image file'.format(path)
    return images


def _get_paths_from_lmdb(dataroot):
    """get image path list from lmdb meta info"""
    meta_info = pickle.load(open(os.path.join(dataroot, 'meta_info.pkl'), 'rb'))
    paths = meta_info['keys']
    sizes = meta_info['resolution']
    if len(sizes) == 1:
        sizes = sizes * len(paths)
    return paths, sizes


def get_image_paths(data_type, dataroot):
    """get image path list
    support lmdb or image files"""
    paths, sizes = None, None
    if dataroot is not None:
        if data_type == 'lmdb':
            paths, sizes = _get_paths_from_lmdb(dataroot)
        elif data_type == 'img':
            paths = sorted(_get_paths_from_images(dataroot))
        else:
            raise NotImplementedError('data_type [{:s}] is not recognized.'.format(data_type))
    return paths, sizes


def glob_file_list(root):
    return sorted(glob.glob(os.path.join(root, '*')))


###################### read images ######################
def _read_img_lmdb(env, key, size):
    """read image from lmdb with key (w/ and w/o fixed size)
    size: (C, H, W) tuple"""
    with env.begin(write=False) as txn:
        buf = txn.get(key.encode('ascii'))
    img_flat = np.frombuffer(buf, dtype=np.uint8)
    C, H, W = size
    img = img_flat.reshape(H, W, C)
    return img


def read_img(env, path, size=None):
    """read image by cv2 or from lmdb
    return: Numpy float32, HWC, BGR, [0,1]"""
    if env is None:  # img
        img = cv2.imread(path, cv2.IMREAD_UNCHANGED)
        if img is None:
            print(path)
        if size is not None:
            img = cv2.resize(img, (size[0], size[1]))
    else:
        img = _read_img_lmdb(env, path, size)

    img = img.astype(np.float32) / 255.
    if img.ndim == 2:
        img = np.expand_dims(img, axis=2)
    # some images have 4 channels
    if img.shape[2] > 3:
        img = img[:, :, :3]
    return img


def read_img2(env, path, size=None):
    """read image by cv2 or from lmdb
    return: Numpy float32, HWC, BGR, [0,1]"""
    if env is None:  # img
        img = np.load(path)
        if img is None:
            print(path)
        if size is not None:
            img = cv2.resize(img, (size[0], size[1]))
            # img = cv2.resize(img, size)
    else:
        img = _read_img_lmdb(env, path, size)
    img = img.astype(np.float32) / 255.
    if img.ndim == 2:
        img = np.expand_dims(img, axis=2)
    # some images have 4 channels
    if img.shape[2] > 3:
        img = img[:, :, :3]
    return img


def read_img_seq(path, size=None):
    """Read a sequence of images from a given folder path
    Args:
        path (list/str): list of image paths/image folder path

    Returns:
        imgs (Tensor): size (T, C, H, W), RGB, [0, 1]
    """
    # print(path)
    if type(path) is list:
        img_path_l = path
    else:
        img_path_l = sorted(glob.glob(os.path.join(path, '*')))

    img_l = [read_img(None, v, size) for v in img_path_l]
    # stack to Torch tensor
    imgs = np.stack(img_l, axis=0)
    try:
        imgs = imgs[:, :, :, [2, 1, 0]]
    except Exception:
        import ipdb; ipdb.set_trace()
    imgs = torch.from_numpy(np.ascontiguousarray(np.transpose(imgs, (0, 3, 1, 2)))).float()
    return imgs


def read_img_seq2(path, size=None):
    """Read a sequence of images from a given folder path
    Args:
        path (list/str): list of image paths/image folder path

    Returns:
        imgs (Tensor): size (T, C, H, W), RGB, [0, 1]
    """
    # print(path)
    if type(path) is list:
        img_path_l = path
    else:
        img_path_l = sorted(glob.glob(os.path.join(path, '*')))

    img_l = [read_img2(None, v, size) for v in img_path_l]
    # stack to Torch tensor
    imgs = np.stack(img_l, axis=0)
    try:
        imgs = imgs[:, :, :, [2, 1, 0]]
    except Exception:
        import ipdb; ipdb.set_trace()
    imgs = torch.from_numpy(np.ascontiguousarray(np.transpose(imgs, (0, 3, 1, 2)))).float()
    return imgs


def index_generation(crt_i, max_n, N, padding='reflection'):
    """Generate an index list for reading N frames from a sequence of images
    Args:
        crt_i (int): current center index
        max_n (int): max number of the sequence of images (calculated from 1)
        N (int): reading N frames
        padding (str): padding mode, one of replicate | reflection | new_info | circle
            Example: crt_i = 0, N = 5
            replicate: [0, 0, 0, 1, 2]
            reflection: [2, 1, 0, 1, 2]
            new_info: [4, 3, 0, 1, 2]
            circle: [3, 4, 0, 1, 2]

    Returns:
        return_l (list [int]): a list of indexes
    """
    max_n = max_n - 1
    n_pad = N // 2
    return_l = []

    for i in range(crt_i - n_pad, crt_i + n_pad + 1):
        if i < 0:
            if padding == 'replicate':
                add_idx = 0
            elif padding == 'reflection':
                add_idx = -i
            elif padding == 'new_info':
                add_idx = (crt_i + n_pad) + (-i)
            elif padding == 'circle':
                add_idx = N + i
            else:
                raise ValueError('Wrong padding mode')
        elif i > max_n:
            if padding == 'replicate':
                add_idx = max_n
            elif padding == 'reflection':
                add_idx = max_n * 2 - i
            elif padding == 'new_info':
                add_idx = (crt_i - n_pad) - (i - max_n)
            elif padding == 'circle':
                add_idx = i - N
            else:
                raise ValueError('Wrong padding mode')
        else:
            add_idx = i
        return_l.append(add_idx)
    return return_l


####################
# image processing
# process on numpy image
####################


def augment(img_list, hflip=True, rot=True):
    """horizontal flip OR rotate (0, 90, 180, 270 degrees)"""
    hflip = hflip and random.random() < 0.5
    vflip = rot and random.random() < 0.5
    rot90 = rot and random.random() < 0.5

    def _augment(img):
        if hflip:
            img = img[:, ::-1, :]
        if vflip:
            img = img[::-1, :, :]
        if rot90:
            # import pdb; pdb.set_trace()
            img = img.transpose(1, 0, 2)
        return img

    return [_augment(img) for img in img_list]


def augment_torch(img_list, hflip=True, rot=True):
    """horizontal flip OR rotate (0, 90, 180, 270 degrees)"""
    hflip = hflip and random.random() < 0.5
    vflip = rot and random.random() < 0.5
    # rot90 = rot and random.random() < 0.5

    def _augment(img):
        if hflip:
            img = flip(img, 2)
        if vflip:
            img = flip(img, 1)
        # if rot90:
        #     # import pdb; pdb.set_trace()
        #     img = img.transpose(1, 0, 2)
        return img

    return [_augment(img) for img in img_list]


def augment_flow(img_list, flow_list, hflip=True, rot=True):
    """horizontal flip OR rotate (0, 90, 180, 270 degrees) with flows"""
    hflip = hflip and random.random() < 0.5
    vflip = rot and random.random() < 0.5
    rot90 = rot and random.random() < 0.5

    def _augment(img):
        if hflip:
            img = img[:, ::-1, :]
        if vflip:
            img = img[::-1, :, :]
        if rot90:
            img = img.transpose(1, 0, 2)
        return img

    def _augment_flow(flow):
        if hflip:
            flow = flow[:, ::-1, :]
            flow[:, :, 0] *= -1
        if vflip:
            flow = flow[::-1, :, :]
            flow[:, :, 1] *= -1
        if rot90:
            flow = flow.transpose(1, 0, 2)
            flow = flow[:, :, [1, 0]]
        return flow

    rlt_img_list = [_augment(img) for img in img_list]
    rlt_flow_list = [_augment_flow(flow) for flow in flow_list]

    return rlt_img_list, rlt_flow_list


def channel_convert(in_c, tar_type, img_list):
    """conversion among BGR, gray and y"""
    if in_c == 3 and tar_type == 'gray':  # BGR to gray
        gray_list = [cv2.cvtColor(img, cv2.COLOR_BGR2GRAY) for img in img_list]
        return [np.expand_dims(img, axis=2) for img in gray_list]
    elif in_c == 3 and tar_type == 'y':  # BGR to y
        y_list = [bgr2ycbcr(img, only_y=True) for img in img_list]
        return [np.expand_dims(img, axis=2) for img in y_list]
    elif in_c == 1 and tar_type == 'RGB':  # gray/y to BGR
        return [cv2.cvtColor(img, cv2.COLOR_GRAY2BGR) for img in img_list]
    else:
        return img_list


def rgb2ycbcr(img, only_y=True):
    """same as matlab rgb2ycbcr
    only_y: only return Y channel
    Input:
        uint8, [0, 255]
        float, [0, 1]
    """
    in_img_type = img.dtype
    img.astype(np.float32)
    if in_img_type != np.uint8:
        img *= 255.
    # convert
    if only_y:
        rlt = np.dot(img, [65.481, 128.553, 24.966]) / 255.0 + 16.0
    else:
        rlt = np.matmul(img, [[65.481, -37.797, 112.0], [128.553, -74.203, -93.786],
                              [24.966, 112.0, -18.214]]) / 255.0 + [16, 128, 128]
    if in_img_type == np.uint8:
        rlt = rlt.round()
    else:
        rlt /= 255.
    return rlt.astype(in_img_type)


def bgr2ycbcr(img, only_y=True):
    """bgr version of rgb2ycbcr
    only_y: only return Y channel
    Input:
        uint8, [0, 255]
        float, [0, 1]
    """
    in_img_type = img.dtype
    img.astype(np.float32)
    if in_img_type != np.uint8:
        img *= 255.
    # convert
    if only_y:
        rlt = np.dot(img, [24.966, 128.553, 65.481]) / 255.0 + 16.0
    else:
        rlt = np.matmul(img, [[24.966, 112.0, -18.214], [128.553, -74.203, -93.786],
                              [65.481, -37.797, 112.0]]) / 255.0 + [16, 128, 128]
    if in_img_type == np.uint8:
        rlt = rlt.round()
    else:
        rlt /= 255.
    return rlt.astype(in_img_type)


def ycbcr2rgb(img):
    """same as matlab ycbcr2rgb
    Input:
        uint8, [0, 255]
        float, [0, 1]
    """
    in_img_type = img.dtype
    img.astype(np.float32)
    if in_img_type != np.uint8:
        img *= 255.
    # convert
    rlt = np.matmul(img, [[0.00456621, 0.00456621, 0.00456621], [0, -0.00153632, 0.00791071],
                          [0.00625893, -0.00318811, 0]]) * 255.0 + [-222.921, 135.576, -276.836]
    if in_img_type == np.uint8:
        rlt = rlt.round()
    else:
        rlt /= 255.
    return rlt.astype(in_img_type)


def modcrop(img_in, scale):
    """img_in: Numpy, HWC or HW"""
    img = np.copy(img_in)
    if img.ndim == 2:
        H, W = img.shape
        H_r, W_r = H % scale, W % scale
        img = img[:H - H_r, :W - W_r]
    elif img.ndim == 3:
        H, W, C = img.shape
        H_r, W_r = H % scale, W % scale
        img = img[:H - H_r, :W - W_r, :]
    else:
        raise ValueError('Wrong img ndim: [{:d}].'.format(img.ndim))
    return img
