# Supplementary material for: AFMNet: A Dual-Domain Collaborative Network with Frequency Prior Guidance for Low-Light Image Enhancement
Source: Entropy (Basel). 2025 Dec 1;27(12):1220. doi: 10.3390/e27121220 (PMC12731650; doi:10.3390/e27121220)
Supplement: Supplementary file 1 [file entropy-27-01220-s001.zip › AFMNet/models/archs/AFMNet.py]

import functools
import models.archs.arch_util as arch_util
from models.archs.SFBlock import *
import kornia
import torch.nn.functional as F
import numbers
from einops import rearrange
from PIL import Image
import matplotlib.pyplot as plt
from torch.nn.init import _calculate_fan_in_and_fan_out
import math
from timm.models.layers import to_2tuple, trunc_normal_
###############################
class AFMNet(nn.Module):
    # 这里的尺寸和.yml文件中的nf要保持一致
    def __init__(self, nf=64,ffn_expansion_factor=3, dim=None,
                 num_blocks=[1, 1, 1, 1],
                 num_refinement_blocks=1,
                 out_channels=3,
                 bias=False):
        super(AFMNet, self).__init__()
        if dim is None:
            dim = nf

        # 产生一个系数
        self.AmpNet = nn.Sequential(
            AmplitudeNet_skip(8),
            nn.Sigmoid()
        )


        #  nf=16
        self.conv_first_1 = nn.Conv2d(3 , nf, 3, 1, 1, bias=True)
        self.conv_first_2 = nn.Conv2d(nf, nf, 3, 2, 1, bias=True)
        self.conv_first_3 = nn.Conv2d(nf, nf, 3, 2, 1, bias=True)

        self.upconv1 = nn.Conv2d(nf*2, nf * 4, 3, 1, 1, bias=True)
        self.upconv2 = nn.Conv2d(nf*2, nf * 4, 3, 1, 1, bias=True)
        self.pixel_shuffle = nn.PixelShuffle(2)
        self.HRconv = nn.Conv2d(nf*2, nf, 3, 1, 1, bias=True)
        self.conv_last = nn.Conv2d(nf, 3, 3, 1, 1, bias=True)

        self.lrelu = nn.LeakyReLU(negative_slope=0.1, inplace=True)
        #  nf=16,
        self.transformer = SFNet(nf)

        # 这里提取局部特征提取了6次

    # 新增的内容部分
        self.encoder_level1 = nn.Sequential(*[
            TransformerBlock(dim=dim, ffn_expansion_factor=ffn_expansion_factor, bias=bias) for i in
            range(num_blocks[0])])

        self.down1_2 = Downsample(dim)

        self.encoder_level2 = nn.Sequential(*[
            TransformerBlock(dim=int(dim * 2 ** 1), ffn_expansion_factor=ffn_expansion_factor,
                             bias=bias) for i in range(num_blocks[1])])

        self.down2_3 = Downsample(int(dim * 2 ** 1))

        # 修改这里的内容，执行了FSAS   att1是swin，可以设置为false,从而不去执行，
        # 序列不支持同时多个参数输入，因为这里执行了一次，所以将序列删除了
        self.encoder_level3 = TransformerBlock(dim=int(dim * 2 ** 2), ffn_expansion_factor=ffn_expansion_factor,
                             bias=bias)

        self.decoder_level3 =TransformerBlock(dim=int(dim * 2 ** 2), ffn_expansion_factor=ffn_expansion_factor,
                             bias=bias, att=True)

        self.up3_2 = Upsample(int(dim * 2 ** 2))


        self.fuse2 = Fuse(dim * 2)


        self.decoder_level2 = TransformerBlock(dim=int(dim * 2 ** 1), ffn_expansion_factor=ffn_expansion_factor,
                             bias=bias, att=True,att1=False)

        self.up2_1 = Upsample(int(dim * 2 ** 1))


        self.decoder_level1 =TransformerBlock(dim=int(dim), ffn_expansion_factor=ffn_expansion_factor,
                             bias=bias, att=True,att1=False)

        self.fuse1 = Fuse(dim)
        self.output = nn.Conv2d(int(dim), out_channels, kernel_size=3, stride=1, padding=1, bias=bias)

    # 方法开始的地方
    def forward(self, x):
        # AMPLITUDE ENHANCEMENT
        _, _, H, W = x.shape
        image_fft = torch.fft.fft2(x, norm='backward')
        #  8 3 256 256  abs幅度，angle相位
        mag_image = torch.abs(image_fft)
        pha_image = torch.angle(image_fft)
        # curve_amps产生一个调制系数   这个系数用来调整通过傅里叶变化得到的图像频域的振幅图
        # 输出：cueve_amps:8 3 256 256   区间是在 0.419  和 0.496之间
        curve_amps = self.AmpNet(x)

        # 使用调制因子，对调制的内容进行处理的操作
        # mag_image = mag_image / (curve_amps + 0.00000001)  # * d4
        #
        # # 使用修改后的频域和相位来重新重构成图像的实部和虚部部分
        # real_image_enhanced = mag_image * torch.cos(pha_image)
        # imag_image_enhanced = mag_image * torch.sin(pha_image)
        # # 修改后的频域和原始的相位组成的实部和虚部部分，重组为空间域    img_amp_enhanced ：8 3 256 256
        # img_amp_enhanced = torch.fft.ifft2(torch.complex(real_image_enhanced, imag_image_enhanced), s=(H, W),
        #                                    norm='backward').real

        # 修改内容部分，防止后续读代码出现问题，
        x_center = x
        rate = 2 ** 3

        # H,W 256,pad_h,pad_w=0
        pad_h = (rate - H % rate) % rate
        pad_w = (rate - W % rate) % rate

        if pad_h != 0 or pad_w != 0:
            x_center = F.pad(x_center, (0, pad_w, 0, pad_h), "reflect")
            x = F.pad(x, (0, pad_w, 0, pad_h), "reflect")

        # 将原始低照度输入和经过重组后的频域进行联合，
        #  L1_fea_1 : 8 16 256 256     修改这里的输入，就是不进行拼接了
        L1_fea_1 = self.lrelu(self.conv_first_1(x))

        #  8 32 256 256   使用 DFFN 和 下采样部分
        out_enc_level1 = self.encoder_level1(L1_fea_1)
        inp_enc_level2 = self.down1_2(out_enc_level1)

        # out_enc_level2: 8, 64, 128, 128      DFFN和下采样部分
        out_enc_level2 = self.encoder_level2(inp_enc_level2)
        # 下采样：  inp_enc_level3：8, 128, 64, 64
        inp_enc_level3 = self.down2_3(out_enc_level2)

        # 编码器3：out_enc_level3：8, 128, 64, 64    编码器使用FSAS  加上 curve_amps 部分，
        out_enc_level3 = self.encoder_level3(inp_enc_level3)
        # out_dec_level3: 8 128 64 64

        # FFTformer使用的是 卷积求解q,k，v的值，然后使用快速傅里叶分解，     解码器使用FSAS
        out_dec_level3 = self.decoder_level3(out_enc_level3,mod=curve_amps)

        # 上采样： inp_dec_level2：  8, 64, 64,128   上采样部分。
        inp_dec_level2 = self.up3_2(out_dec_level3)
        # 残差连接部分，   这里的残差连接，对残差连接后的结果
        # 执行通道注意力部分，也就是使用 DFFN操作，  结果是 ：8, 32, 64, 64
        inp_dec_level2 = self.fuse2(inp_dec_level2, out_enc_level2)

        # 这里修改使用swin的方法   out_dec_level2:8, 32, 64, 64
        out_dec_level2 = self.decoder_level2(inp_dec_level2,mod=curve_amps)


        inp_dec_level1 = self.up2_1(out_dec_level2)
        # inp_dec_level1: 8, 16, 128, 128
        inp_dec_level1 = self.fuse1(inp_dec_level1, out_enc_level1)


        # out_dec_level1: 8, 16, 128, 128
        out_dec_level1 = self.decoder_level1(inp_dec_level1,mod=curve_amps)

        # 卷积将维度变为3： out_dec_level1： 8, 3, 128, 128
        out_dec_level1 = self.output(out_dec_level1) + x

        # 输出是  out_dec_level1：总的输出部分
        # mag_image: 是原始低照度图和调制因子相除后的结果，表示幅度的分布情况
        #  x_center：是幅度处理后的，并且重组为正常图的效果。
        return out_dec_level1,mag_image,x_center


# 新增加的内容部分
class TransformerBlock(nn.Module):
    def __init__(self, dim, ffn_expansion_factor=2.66, bias=False, LayerNorm_type='WithBias', att=False,att1=False):
        super(TransformerBlock, self).__init__()
        # 如果没有在传入的时候写入 att 那么就不执行注意力部分
        self.att = att
        self.att1=att1
        if self.att:
            self.norm1 = LayerNorm(dim, LayerNorm_type)
            self.attn = FSAS(dim, bias)

        #   WithBias
        self.norm2 = LayerNorm(dim, LayerNorm_type)
        self.ffn = DFFN(dim, ffn_expansion_factor, bias)

    # 注意力和前馈网络的执行  这里输入是：16, 16, 128, 128
    def forward(self, x,mod=None):
        # 根据传入的参数来确定，如果不传的话，默认是false
        if self.att:
            # mod.shape : 8 3 256 256
            x = x + self.attn(self.norm1(x),mod)

        x = x + self.ffn(self.norm2(x))
        return x


class LayerNorm(nn.Module):
    def __init__(self, dim, LayerNorm_type):
        super(LayerNorm, self).__init__()
        if LayerNorm_type == 'BiasFree':
            self.body = BiasFree_LayerNorm(dim)
        else:
            self.body = WithBias_LayerNorm(dim)

    def forward(self, x):
        # 大小是 h,w 256
        h, w = x.shape[-2:]
        return to_4d(self.body(to_3d(x)), h, w)

class BiasFree_LayerNorm(nn.Module):
    def __init__(self, normalized_shape):
        super(BiasFree_LayerNorm, self).__init__()
        if isinstance(normalized_shape, numbers.Integral):
            normalized_shape = (normalized_shape,)
        normalized_shape = torch.Size(normalized_shape)

        assert len(normalized_shape) == 1

        self.weight = nn.Parameter(torch.ones(normalized_shape))
        self.normalized_shape = normalized_shape

    def forward(self, x):
        sigma = x.var(-1, keepdim=True, unbiased=False)
        return x / torch.sqrt(sigma + 1e-5) * self.weight


class WithBias_LayerNorm(nn.Module):
    def __init__(self, normalized_shape):
        super(WithBias_LayerNorm, self).__init__()

        if isinstance(normalized_shape, numbers.Integral):
            normalized_shape = (normalized_shape,)

        normalized_shape = torch.Size(normalized_shape)

        assert len(normalized_shape) == 1

        self.weight = nn.Parameter(torch.ones(normalized_shape))
        self.bias = nn.Parameter(torch.zeros(normalized_shape))
        self.normalized_shape = normalized_shape

    def forward(self, x):
        mu = x.mean(-1, keepdim=True)
        sigma = x.var(-1, keepdim=True, unbiased=False)
        return (x - mu) / torch.sqrt(sigma + 1e-5) * self.weight + self.bias

def to_3d(x):
    return rearrange(x, 'b c h w -> b (h w) c')
def to_4d(x, h, w):
    return rearrange(x, 'b (h w) c -> b c h w', h=h, w=w)

class DFFN(nn.Module):
    def __init__(self, dim, ffn_expansion_factor, bias):
        super(DFFN, self).__init__()
        # ffn_expansion_factor=3,   16*3=48
        hidden_features = int(dim * ffn_expansion_factor)
        self.patch_size = 8
        self.dim = dim
        #
        self.project_in = nn.Conv2d(dim, hidden_features * 2, kernel_size=1, bias=bias)
        self.dwconv = nn.Conv2d(hidden_features * 2, hidden_features * 2, kernel_size=3, stride=1, padding=1,
                                groups=hidden_features * 2, bias=bias)
        self.fft = nn.Parameter(torch.ones((hidden_features * 2, 1, 1, self.patch_size, self.patch_size // 2 + 1)))
        self.project_out = nn.Conv2d(hidden_features, dim, kernel_size=1, bias=bias)

    # 输入：x : 16, 16, 128, 128
    def forward(self, x):

        #卷积到 96维，扩大六倍  x：16, 96, 128, 128
        x = self.project_in(x)

        x_patch = rearrange(x, 'b c (h patch1) (w patch2) -> b c h w patch1 patch2', patch1=self.patch_size,
                            patch2=self.patch_size)

        x_patch_fft = torch.fft.rfft2(x_patch.float())

        # 广播机制从右向左对齐，
        # 尺寸分别是 x_patch_fft： 8, 96, 16, 16, 8, 5  self.fft：96, 1, 1, 8, 5
        x_patch_fft = x_patch_fft * self.fft

        # 逆快速傅里叶：x_patch：16, 96, 16, 16, 8, 8
        x_patch = torch.fft.irfft2(x_patch_fft, s=(self.patch_size, self.patch_size))

        # 将形状转为x: 16, 96, 128, 128
        x = rearrange(x_patch, 'b c h w patch1 patch2 -> b c (h patch1) (w patch2)', patch1=self.patch_size,
                      patch2=self.patch_size)

        # 卷积并分为两个部分： x1, x2：16, 48, 128, 128
        x1, x2 = self.dwconv(x).chunk(2, dim=1)

        x = F.gelu(x2) * x1 + F.gelu(x1) * x2
        # 卷积回到：X:16 16 128 128
        x = self.project_out(x)
        return x


#  频域注意力模块
class FSAS(nn.Module):
    def __init__(self, dim, bias):
        super(FSAS, self).__init__()

        self.to_qkv = nn.Conv2d(dim, dim * 3, kernel_size=1, bias=bias)  # 单次卷积
        self.project_out = nn.Conv2d(dim * 2, dim, kernel_size=1, bias=bias)
        self.norm = LayerNorm(dim, LayerNorm_type='WithBias')
        self.patch_size = 8
        self.frequency_process = Frequency_Spectrum_Dynamic_Aggregation(dim)
        # 增加空间率的值
        self.alpha = nn.Parameter(torch.tensor(1.0))
        # 空间域的处理部分  在dmfourllie中，使用列表的，这里没有使用，
        self.multi_blocks = MultiConvBlock(dim)
        # 2. 轻量级调制适配器（输出单通道）
        self.mod_adapter = nn.Sequential(
            nn.Conv2d(3, 16, 1),  # 3通道输入
            nn.LeakyReLU(0.1, inplace=True),
            nn.Conv2d(16, 1, 1)  # 输出1通道
        )

    # 输入：第五次执行transblock才会执行这里 尺寸已经经过三次上采样了
    # 输入：16, 64, 32, 32  原始尺寸是 16->32, ->64
    def forward(self, x,mod=None):
        q, k, v = self.to_qkv(x).chunk(3, dim=1)  # 直接分割
        # 输出：q_fft,k_fft: 8, 128, 32, 17
        # norm默认是 backward ,
        q_fft = torch.fft.rfft2(q.float())
        k_fft = torch.fft.rfft2(k.float())
        # out：8 128 32 17
        out = q_fft * torch.conj(k_fft)

        # 输入： out: 8, 128, 32, 17   输出：out L 8 128 32 32
        # 将频域改为空间域了
        out = self.frequency_process(out)
        out = self.norm(out)
        # 这里加上 curve_amp的设计  这里不改变 q,k的值，而是修改 v的值
        # 这里的形状是不同的， 修改这里的形状和V对齐，curve_amp是使用通道注意力实现的，这里取三个通道的最大值，或者是使用平均值来尝试一下，
        if mod is not None:
            mod_adapted = self.mod_adapter(mod)  # [B, 1, H_mod, W_mod]
            mod_resized = F.interpolate(mod_adapted, size=(v.shape[2], v.shape[3]), mode='bilinear', align_corners=False)
            # 对V进行分解  对振幅进行了处理，但是相位没有进行处理，
            v_fft = torch.fft.fft2(v)
            mag = torch.abs(v_fft)
            pha = torch.angle(v_fft)
            mag_mod = mag * (1 + 2 * self.alpha*(1 - mod_resized))
            v_fft_mod = torch.polar(mag_mod, pha)
            v = torch.fft.ifft2(v_fft_mod).real

        # output:16, 128, 32, 32
        output = v * out
        # 输入: 8 64 32 32   输出：8 64 32 32
        x = self.multi_blocks(x)
        # xcat: 16 192 32 32
        xcat = torch.cat([x, output], 1)
        output = self.project_out(xcat)
        return output

# 后期使用卷积来进行替换下，和sfsnid使用的方法是一致的，
class Downsample(nn.Module):
    def __init__(self, n_feat):
        super(Downsample, self).__init__()

        self.body = nn.Sequential(nn.Upsample(scale_factor=0.5, mode='bilinear', align_corners=False),
                                  nn.Conv2d(n_feat, n_feat * 2, 3, stride=1, padding=1, bias=False))
    # 上采样部分：使用scale_factor将尺寸变为一半，使用卷积将维度变为2倍
    def forward(self, x):
        return self.body(x)

class Upsample(nn.Module):
    def __init__(self, n_feat):
        super(Upsample, self).__init__()

        self.body = nn.Sequential(nn.Upsample(scale_factor=2, mode='bilinear', align_corners=False),
                                  nn.Conv2d(n_feat, n_feat // 2, 3, stride=1, padding=1, bias=False))
    # scale_factor改变尺寸，卷积降维
    def forward(self, x):
        return self.body(x)

class Fuse(nn.Module):
    def __init__(self, n_feat):
        super(Fuse, self).__init__()
        self.n_feat = n_feat
        self.att_channel = TransformerBlock(dim=n_feat * 2)
        self.conv = nn.Conv2d(n_feat * 2, n_feat * 2, 1, 1, 0)
        self.conv2 = nn.Conv2d(n_feat * 2, n_feat * 2, 1, 1, 0)
    # 融合操作   输入：enc，dnc：16, 32, 64, 64
    def forward(self, enc, dnc):
        # 联合操作：16, 64, 64, 64
        x = self.conv(torch.cat((enc, dnc), dim=1))

        # DFFN：输出x：16, 64, 64, 64
        x = self.att_channel(x)

        # 卷积x：输出：16, 64, 64, 64
        x = self.conv2(x)

        #分为两部分：e,d：16, 32, 64, 64
        e, d = torch.split(x, [self.n_feat, self.n_feat], dim=1)
        # 将这两份特征做逐元素相加，等价于把两路并行处理后的结果融合（residual/skip-connection 风格）。
        # output：16, 32, 64, 64
        output = e + d
        return output

class BidomainNonlinearMapping_SinglePath(nn.Module):
    def __init__(self, in_nc):
        super(BidomainNonlinearMapping_SinglePath, self).__init__()
        self.frequency_process = Frequency_Spectrum_Dynamic_Aggregation(in_nc)

    # 来自 V = self.V(X)  ，k,q也是来自这里
    # 输入 x是  1 32 256 256
    def forward(self, x):
        # H W:256,256
        _, _, H, W = x.shape
        # 对x进行快速傅里叶变换   最后一维变为原来的一半来进行处理
        # 进行二维实数快速傅里叶变换，转换到频域表示
        # norm='backward' 这里的 backward是一个参数，表示不进行归一化的操作，而是直接返回快速傅里叶返回的结果。
        # 输出 x_freq：1, 32, 256, 129
        x_freq = torch.fft.rfft2(x, norm='backward')

        # 计算了幅度和相位，并且进行了处理，最后通过cos,sin求实部和虚部，返回实部和虚部的值
        # 输入和输出 x_freq：1, 32, 256, 129
        x_freq = self.frequency_process(x_freq)

        # 经过快速傅里叶变换处理后的结果再转回到空间域中
        # x_freq_spatial：1, 32, 256, 256  将快速傅里叶的形状转回到空间域中
        x_freq_spatial = torch.fft.irfft2(x_freq, s=(H, W), norm='backward')

        return x_freq_spatial + x

class Frequency_Spectrum_Dynamic_Aggregation(nn.Module):
    def __init__(self, nc):
        super(Frequency_Spectrum_Dynamic_Aggregation, self).__init__()

        self.processmag = nn.Sequential(
            nn.Conv2d(nc, nc, 1, 1, 0),
            nn.LeakyReLU(0.1, inplace=True),
            nn.Conv2d(nc, nc, 1, 1, 0))

        self.processpha = nn.Sequential(
            nn.Conv2d(nc, nc, 1, 1, 0),
            nn.LeakyReLU(0.1, inplace=True),
            nn.Conv2d(nc, nc, 1, 1, 0))

    # 来自  x_freq = self.frequency_process(x_freq)
    def forward(self, x_freq):
        # 使用 torch.abs(x) 计算输入复数张量 x 的每个元素的幅度（即复数的模）
        ori_mag = torch.abs(x_freq)

        # 使用 torch.angle(x) 计算输入复数张量 x 的每个元素的相位
        ori_pha = torch.angle(x_freq)

        # 使用卷积和激活函数对幅度进行处理，但是不改变其形状大小 ，中间还使用了平均池化的操作
        mag = self.processmag(ori_mag)
        mag = ori_mag + mag

        # 使用卷积和激活函数对相位进行处理，不改变其形状大小，中间还使用了平均池化的操作
        pha = self.processpha(ori_pha)
        pha = ori_pha + pha

        # 对处理后的结果进行重构，使用cos和sin来重新构造实部和虚部，
        # 并且使用 complex来将这里的实部和虚部重新组合成复数张量
        real = mag * torch.cos(pha)
        imag = mag * torch.sin(pha)
        x_out = torch.complex(real, imag)

        # 逆变换，
        out = torch.fft.irfft2(x_out)
        # 输出 8 128 32 32
        return out.real

class SELayer(nn.Module):
    def __init__(self, channel, reduction=16):
        super(SELayer, self).__init__()

        # pytorch框架的方法，这里的参数1表示无论输入高度和宽度是什么，最后的输出的高度和宽度都是1，
        self.avg_pool = nn.AdaptiveAvgPool2d(1)

        self.fc = nn.Sequential(
            nn.Linear(channel, channel // reduction, bias=False),
            nn.ReLU(inplace=True),
            nn.Linear(channel // reduction, channel, bias=False),
            nn.Sigmoid()
        )

    # 输入x是：1 32 256 129
    def forward(self, x):
        # b,c:1,32
        b, c, _, _ = x.size()
        # self.avg_pool(x)的形状: 1 32 1 1 这里进行平均池化操作，  输出y是 1 32
        y = self.avg_pool(x).view(b, c)
        # 使用全连接层
        # 输出y ：1 32 1 1
        y = self.fc(y).view(b, c, 1, 1)
        # y.expand_as(x)将 y 扩展到与 x 相同的形状后  然后对x进行缩放
        # 某个通道有一个注意力权重（0~1），这个权重会乘到该通道上所有像素点上，实现整体缩放。
        return x * y.expand_as(x)


class MultiConvBlock(nn.Module):
    def __init__(self, dim, num_heads=4, expand_ratio=2):
        super(MultiConvBlock, self).__init__()
        self.dim = dim
        self.num_heads = num_heads

        # Channel reduction layer
        self.conv_reduction = nn.Conv2d(dim, dim // 4, kernel_size=1, stride=1, bias=True)
        self.leakyrelu = nn.LeakyReLU(0.1, inplace=True)

        # num_heads:4
        # 构建多尺度深度可分离卷积模块
        self.local_convs = nn.ModuleList([
            nn.Conv2d(
                dim // 4, dim // 4,
                # 卷积核大小：每个卷积的核大小依次为 3×3、5×5、7×7、9×9
                kernel_size=(3 + i * 2),
                # 填充大小：等于 (kernel_size–1)/2，保证 H×W 不变
                padding=(1 + i),
                stride=1,
                # 分组数：等于通道数，实为深度可分离卷积，每个通道独立卷积，减少参数
                groups=dim // 4  # Grouped convolution
            ) for i in range(num_heads)
        ])
        # dim 32
        # Feature fusion layer
        self.conv_fusion = nn.Conv2d(dim, dim, kernel_size=1, stride=1, bias=True)

        self.se_block = arch_util.SEBlock(dim)

    # 输入 8 32 64 64是包括了处理后的内容部分和原始低照度图进行联合后的内容，并进行了特征提取之后的内容部分，
    def forward(self, x):
        # 1. 通道压缩 + 激活  x_reduced: 8 16 64 64
        x_reduced = self.leakyrelu(self.conv_reduction(x))
        multi_scale_features = []

        for conv in self.local_convs:
            x_scale = self.leakyrelu(conv(x_reduced))
            x_scale = x_scale * torch.sigmoid(x_reduced)
            multi_scale_features.append(x_scale)

        x_concat = torch.cat(multi_scale_features, dim=1)
        x_fused = self.conv_fusion(x_concat)
        x_fused = self.se_block(x_fused)
        return x + x_fused  # Residual connection
