# Supplementary material for: AFMNet: A Dual-Domain Collaborative Network with Frequency Prior Guidance for Low-Light Image Enhancement
Source: Entropy (Basel). 2025 Dec 1;27(12):1220. doi: 10.3390/e27121220 (PMC12731650; doi:10.3390/e27121220)
Supplement: Supplementary file 1 [file entropy-27-01220-s001.zip › AFMNet/models/archs/arch_util.py]

import torch
import torch.nn as nn
import torch.nn.init as init
import torch.nn.functional as F


def initialize_weights(net_l, scale=1):
    if not isinstance(net_l, list):
        net_l = [net_l]
    for net in net_l:
        for m in net.modules():
            if isinstance(m, nn.Conv2d):
                init.kaiming_normal_(m.weight, a=0, mode='fan_in')
                m.weight.data *= scale  # for residual block
                if m.bias is not None:
                    m.bias.data.zero_()
            elif isinstance(m, nn.Linear):
                init.kaiming_normal_(m.weight, a=0, mode='fan_in')
                m.weight.data *= scale
                if m.bias is not None:
                    m.bias.data.zero_()
            elif isinstance(m, nn.BatchNorm2d):
                init.constant_(m.weight, 1)
                init.constant_(m.bias.data, 0.0)


def make_layer(block, n_layers):
    layers = []
    for _ in range(n_layers):
        layers.append(block())
    return nn.Sequential(*layers)


class ResidualBlock_noBN(nn.Module):
    '''Residual block w/o BN
    ---Conv-ReLU-Conv-+-
     |________________|
    '''

    def __init__(self, nf=64):
        super(ResidualBlock_noBN, self).__init__()
        self.conv1 = nn.Conv2d(nf, nf, 3, 1, 1, bias=True)
        self.conv2 = nn.Conv2d(nf, nf, 3, 1, 1, bias=True)

        # initialization
        initialize_weights([self.conv1, self.conv2], 0.1)

    def forward(self, x):
        identity = x
        out = F.relu(self.conv1(x), inplace=True)
        out = self.conv2(out)
        return identity + out

class ResidualBlock(nn.Module):
    '''Residual block w/o BN
    ---Conv-ReLU-Conv-+-
     |________________|
    '''

    def __init__(self, nf=64):
        super(ResidualBlock, self).__init__()
        self.conv1 = nn.Conv2d(nf, nf, 3, 1, 1, bias=True)
        self.bn = nn.BatchNorm2d(nf)
        self.conv2 = nn.Conv2d(nf, nf, 3, 1, 1, bias=True)

        # initialization
        initialize_weights([self.conv1, self.conv2], 0.1)

    def forward(self, x):
        identity = x
        out = F.relu(self.bn(self.conv1(x)), inplace=True)
        out = self.conv2(out)
        return identity + out
class SEBlock(nn.Module):
    def __init__(self, channels, reduction=4):
        super(SEBlock, self).__init__()

        self.fc = nn.Sequential(
            # # 1. 全局平均池化：把每个通道的 H×W 特征压成 1×1，得到 [B, C, 1, 1]
            nn.AdaptiveAvgPool2d(1),
            # # 2. 降维：C → C//reduction   将维度降为1个参数，减少参数量
            nn.Conv2d(channels, channels // reduction, kernel_size=1),
            # 不改变值，只是保持非负，，如果是负的设置为0就行了
            nn.ReLU(inplace=True),
            # # 3. 扩维：C//r → C  从一个值，变为C通道的值，通过不同的参数来决定的，这里的参数在训练的时候不断发生了变化，
            nn.Conv2d(channels // reduction, channels, kernel_size=1),
            #  # 4. Sigmoid：得到 [0,1] 之间的每通道权重
            nn.Sigmoid()
        )
    #
    # 输入2:8 32 64 64
    def forward(self, x):
        #  # 生成每通道的 attention 权重 scale，shape = [B, C, 1, 1]
        scale = self.fc(x)
        # 再通过一个小型全连接结构学习每个通道的重要性
        return x * scale + x
