# Supplementary material for: AFMNet: A Dual-Domain Collaborative Network with Frequency Prior Guidance for Low-Light Image Enhancement
Source: Entropy (Basel). 2025 Dec 1;27(12):1220. doi: 10.3390/e27121220 (PMC12731650; doi:10.3390/e27121220)
Supplement: Supplementary file 1 [file entropy-27-01220-s001.zip › AFMNet/models/archs/SFBlock.py]

import torch
import torch.nn as nn

class SpaBlock(nn.Module):
    def __init__(self, nc):
        super(SpaBlock, self).__init__()
        self.block = InvBlock(nc, nc // 2)

    def forward(self, x):
        yy = self.block(x)
        return x + yy

class FreBlock(nn.Module):
    def __init__(self, nc):
        super(FreBlock, self).__init__()

        self.fpre = nn.Conv2d(nc, nc, 1, 1, 0)

        self.process1 = nn.Sequential(
            nn.Conv2d(nc, nc, 1, 1, 0),
            nn.LeakyReLU(0.1, inplace=True),
            nn.Conv2d(nc, nc, 1, 1, 0))

        self.process2 = nn.Sequential(
            nn.Conv2d(nc, nc, 1, 1, 0),
            nn.LeakyReLU(0.1, inplace=True),
            nn.Conv2d(nc, nc, 1, 1, 0))

    # x是低照度图像    输入 8 8 256 256，
    def forward(self, x):
        _, _, H, W = x.shape
        # 对输入的实部部分进行快速傅里叶变换，会改变最后一维的形状，将大小变为原来的一半加1  对输入做实数二维 FFT，得到频域复数谱。
        # 8 8 256 129
        x_freq = torch.fft.rfft2(self.fpre(x), norm='backward')
        # 使用abs去求幅度，mag：8 8 256 129
        ori_mag = torch.abs(x_freq)
        # 使用angle去求相位,pha：8 8 256 129
        ori_pha = torch.angle(x_freq)

        # 对幅度和相位进行处理，通过卷积和激活操作，是固定的用法，生成的结果是mag,pha的形状还是8 8 256 129
        mag = self.process1(ori_mag)
        # 新增的内容
        mag = ori_mag + mag

        # 通道注意力和残差连接  对相位的处理部分，
        pha = self.process2(ori_pha)
        pha = ori_pha + pha
        # 将使用卷积和激活函数之后的内容进行重组，使用实部和虚部部分
        # mag*torch.cos/sin(pha)，cos是实部部分,  sin是虚部部分
        real = mag * torch.cos(pha)
        imag = mag * torch.sin(pha)
        # 复数张量 x_out  8 8 256 129，表示完整的频域谱，后面就可以用它做逆 FFT（irfft2）转回空间域
        x_out = torch.complex(real, imag)
        #结果变为 x_freq:8 8 256 256.
        x_out = torch.fft.irfft2(x_out, s=(H, W), norm='backward')
        return x_out+x


class ProcessBlock(nn.Module):
    def __init__(self, in_nc, spatial = True):
        super(ProcessBlock,self).__init__()
        self.spatial = spatial

        # 相位部分 在执行注意力的时候，不去执行
        self.spatial_process = SpaBlock(in_nc) if spatial else nn.Identity()
        self.frequency_process = FreBlock(in_nc)
        self.cat = nn.Conv2d(2*in_nc,in_nc,1,1,0) if spatial else nn.Conv2d(in_nc,in_nc,1,1,0)

    # 执行频域和空间域的处理操作   x是低照度图像，
    # 总结：在提取特则的时候，会执行全部，但是在执行注意力的时候，只会执行x_freq，虽然会执行连接操作，但是最终生成的out不是xcat生成的，注意
    # 输入：8 8 256 256   或者是   8 16 256 256
    def forward(self, x):
        xori = x
        # 对低照度图x实数部分，进行快速傅里叶变换，使用激活函数进行提取特征，然后重组为频域复数，并转为空间域
        # 输出x_freq：8 8 256 256
        x_freq = self.frequency_process(x)
        #对空间域进行处理。使用卷积和激活操作  输入低照度图x，
        # 输出：x_spatial：8 8 256 256
        # 如果传入的是false，那么	使用 nn.Identity()（恒等映射，输入原样输出）
        # 此时x_spatial就是x本身是吗
        x_spatial = self.spatial_process(x)

        # 空间域的结果和快速傅里叶的结果进行连接操作
        # xcat 8 16 256 256  spatial=False（此时 x_spatial==x   拼接仍然会执行
        xcat = torch.cat([x_spatial,x_freq],1)

        # 如果 self.spatial 为 True，执行 self.cat(xcat)； 否则执行 self.cat(x_freq)，并把结果赋给 x_out
        # 就是在特征提取阶段执行  self.cat(xcat)  在注意力阶段的话，执行self.cat(x_freq)
        x_out = self.cat(xcat) if self.spatial else self.cat(x_freq)
        return x_out+xori

class SFNet(nn.Module):

    def __init__(self, nc,n=1):
        super(SFNet,self).__init__()

        self.conv1 = ProcessBlock(nc,spatial=False)
        self.conv2 = ProcessBlock(nc,spatial=False)
        self.conv3 = ProcessBlock(nc,spatial=False)
        self.conv4 = ProcessBlock(nc,spatial=False)
        self.conv5 = ProcessBlock(nc,spatial=False)

    def forward(self, x):
        x_ori = x
        x1 = self.conv1(x)
        x2 = self.conv2(x1)
        x3 = self.conv3(x2)
        x4 = self.conv4(x3)
        x5 = self.conv5(x4)
        xout = x_ori + x5
        return xout

# 传入的数据 8 表示这里的nc的大小，
class AmplitudeNet_skip(nn.Module):
    def __init__(self, nc,n=1,depth=4):
        super(AmplitudeNet_skip,self).__init__()
        #     nc =8
        self.conv1 = nn.Sequential(
            nn.Conv2d(3, nc, 1, 1, 0),
            ProcessBlock(nc),
        )
        self.conv2 = ProcessBlock(nc*2)
        # self.conv2 = ProcessBlock(nc)
        self.conv3 = ProcessBlock(nc*3)

        self.conv4 = ProcessBlock(nc * 4)
        self.conv5 = ProcessBlock(nc * 3)

        self.convout =   nn.Conv2d(nc * 3, 3, 1, 1, 0)
        self.bili_down = nn.Upsample(scale_factor=0.5, mode='bilinear', align_corners=False)
    #   对裁剪后的尺寸进行卷积的操作，将维度都控制在 8
        #   (此代码后续不应该加上 , 不然的话会表示是元组会出现错误，)
        self.conv64=nn.Conv2d(3, nc, 1, 1, 0)
        self.conv32=nn.Conv2d(3, nc, 1, 1, 0)
        # 这里
        self.downsample = PS_down(nc, nc, downscale=2)
        self.downsample2 = PS_down(nc*2, nc*2, downscale=2)
        self.up = PS_up(nc*3, nc*2, upscale=2)
        self.up2 = PS_up(nc * 4, nc * 2, upscale=2)

    # 输入x是原始低照度图不是相位和幅度  8 3 256 256
    # 在这里加上多尺度块
    def forward(self, x):
        encs=[]
        scale_img=x
        scale_64 = self.bili_down(scale_img)
        # 进行上采样的操作： 输出: scale_32: 8 3 32 32
        scale_32 = self.bili_down(scale_64)
        # 卷积扩维: scale_64: 8 8 64 64
        scale_64 = self.conv64(scale_64)
        # 卷积扩维: scale_32: 8 8 32 32
        scale_32 = self.conv32(scale_32)
        # 输出是8 8 128 128 执行了注意力的估计操作
        x1 = self.conv1(x)

        encs.append(x1)

        down_x1 = self.downsample(x1)
        # 开始联合的操作，然后将联合后的结果作为输入，进行频域的估计操作
        # 第一个输入是 执行process之后并且卷积后的内容， 第二个输入是插值后卷积后的内容
        # 输出 x1:是 8 16 64 64
        x1_cat = torch.cat([down_x1, scale_64], dim=1)
        # 输入是 第一轮执行后卷积 和裁剪后的内容联合后的 尺寸变为了一倍大小，
        # 输出 x2: 8 16 64 64
        x2= self.conv2(x1_cat)
        encs.append(x2)

        # 开始去执行第三轮，还是先进行下采样部分 对x2执行
        # 输出 down_x2： 8 16 32 32
        down_x2 = self.downsample2(x2)

        # 开始第三轮的联合操作
        # 输入是 down_x2:8 16 32 32  scale_32:8 8 32 32
        # 输出 x2: 8 24 32 32
        x2_cat = torch.cat([down_x2, scale_32], dim=1)

        # 执行频域部分  输出 x3: 8 24 32 32
        x3= self.conv3(x2_cat)

        # 输入 x3: 8 24 32 32  输出: x3_up: 8 16 64 64
        x3_up = self.up(x3)
        # 输入 x3_up:8 16 64 64  encs[1]: 8 16 64 64
        # 输出: x2_out: 8 32 64 64
        x2_out = torch.cat([x3_up, encs[1]], dim=1)

        # 执行频域部分
        # 输入 x2_out: 8 32 64 64
        # 输出:x2_fft: 8 32 64 64
        x2_fft = self.conv4(x2_out)

        # 执行完频域之后开始去执行上采样的部分，执行上采样的部分 将尺寸和一开始的输入保持一致
        # 输入 x2_fft：8 32 64 64
        # 输出 尺寸是 x1_out:8 16 128 128
        x1_up = self.up2(x2_fft)

        # 和第一层进行联合的操作
        # 输入 x1_up：8 16 128 128  和 encs[0]： 8 8 128 128
        # 输出 x1_out: 8 24 128 128
        x1_out = torch.cat([x1_up, encs[0]], dim=1)

        # 执行频域部分 输入： 8 24 128 128
        # 输出： x1: 8 24 128 128
        x1 = self.conv5(x1_out)
        # 最终再将尺寸变为三维
        xout=self.convout(x1)
        return xout


class SELayer(nn.Module):
    def __init__(self, channel, reduction=16):
        super(SELayer, self).__init__()

        # pytorch框架的方法，这里的参数1表示无论输入高度和宽度是什么，最后的输出的高度和宽度都是1，
        self.avg_pool = nn.AdaptiveAvgPool2d(1)
        self.fc = nn.Sequential(
            nn.Linear(channel, channel // reduction, bias=False),
            nn.ReLU(inplace=True),
            nn.Linear(channel // reduction, channel, bias=False),
            nn.Sigmoid()
        )

    # 输入x是：1 32 256 129
    def forward(self, x):
        # b,c:1,32
        b, c, _, _ = x.size()
        # self.avg_pool(x)的形状: 1 32 1 1 这里进行平均池化操作，  输出y是 1 32
        y = self.avg_pool(x).view(b, c)
        # 使用全连接层
        # 输出y ：1 32 1 1
        y = self.fc(y).view(b, c, 1, 1)
        # y.expand_as(x)将 y 扩展到与 x 相同的形状后  然后对x进行缩放
        # 某个通道有一个注意力权重（0~1），这个权重会乘到该通道上所有像素点上，实现整体缩放。
        return x * y.expand_as(x)

class InvBlock(nn.Module):
    def __init__(self, channel_num, channel_split_num, clamp=0.8):
        super(InvBlock, self).__init__()

        # 通道分离操作，第二个输入是第一个的一半，
        self.split_len1 = channel_split_num  # 1
        self.split_len2 = channel_num - channel_split_num  # 2

        self.clamp = clamp

        self.F = UNetConvBlock(self.split_len2, self.split_len1)
        self.G = UNetConvBlock(self.split_len1, self.split_len2)
        self.H = UNetConvBlock(self.split_len1, self.split_len2)

        self.flow_permutation = lambda z, logdet, rev: self.invconv(z, logdet, rev)

    # 对 FFT的空间的处理
    # 输入： x:8, 192, 50, 38
    def forward(self, x):
        # split to 1 channel and 2 channel.
        # 把输入 x 按通道拆成两部分： x1（前 split_len1 个通道），   x2（后 split_len2 个通道）
        # x1,x2: 8, 96, 50, 75   每个通道数是96个
        x1, x2 = (x.narrow(1, 0, self.split_len1), x.narrow(1, self.split_len1, self.split_len2))

        # 输入：x2: 8, 96, 50, 75
        # 输出：y1:8, 96, 50, 75
        # 用 x2 通过模块 F 得到增强结果，加回 x1，生成 y1。
        # self.F主要实现的是对一半的维度进行操作，然后内部使用了卷积和激活函数，同时也对一半的维度再进行一半维度的分解
        # 两个维度进行相加的操作，
        y1 = x1 + self.F(x2)  # 1 channel

        # 对 Y1再次执行 UNET，  和对self.F执行的操作一样    输出： self.s: 8, 96, 50, 75
        # self.s 是由 y1 生成的调制因子，值域为 [-clamp, clamp]，控制 x2 的缩放程度：
        self.s = self.clamp * (torch.sigmoid(self.H(y1)) * 2 - 1)

        # y2:8, 96, 50, 75    self.s的区间在 [-0.8 ~ 0.8]之间，使用 e函数的话，都是大于0的，得到了一个正数缩放图，对x2进行缩放
        # x2.mul(torch.exp(self.s)): 这是将 x2 的每个像素进行位置依赖的缩放（非线性亮度/特征调制）
        # 这一步是加上一个残差补偿项（从 y1 中生成），用于修复调制后可能丢失的信息。
        y2 = x2.mul(torch.exp(self.s)) + self.G(y1)  # 2 channel

        #out  8, 192, 50, 75
        out = torch.cat((y1, y2), 1)
        return out

class UNetConvBlock(nn.Module):
    def __init__(self, in_size, out_size, relu_slope=0.1, use_HIN=True):
        super(UNetConvBlock, self).__init__()
        self.identity = nn.Conv2d(in_size, out_size, 1, 1, 0)

        self.conv_1 = nn.Conv2d(in_size, out_size, kernel_size=3, padding=1, bias=True)
        self.relu_1 = nn.LeakyReLU(relu_slope, inplace=False)
        self.conv_2 = nn.Conv2d(out_size, out_size, kernel_size=3, padding=1, bias=True)
        self.relu_2 = nn.LeakyReLU(relu_slope, inplace=False)

        if use_HIN:
            self.norm = nn.InstanceNorm2d(out_size // 2, affine=True)
        self.use_HIN = use_HIN

    # x2: 8, 96, 50, 75   输入是一半维度的内容，
    # 构建一个改进的 UNet 卷积模块，支持 残差连接
    # 和 一半通道的 Instance Normalization（HIN）
    def forward(self, x):
        out = self.conv_1(x)
        # 对一半的维度再次分解，然后进行联合操作， 默认是执行的
        if self.use_HIN:
            out_1, out_2 = torch.chunk(out, 2, dim=1)
            out = torch.cat([self.norm(out_1), out_2], dim=1)

        out = self.relu_1(out)
        out = self.relu_2(self.conv_2(out))
        out += self.identity(x)
        return out

class PS_down(nn.Module):
    """
    PixelUnshuffle down sample
    input: x=[N,in_size,H,W]
    output: y=[N,out_size,H/downscale,W/downscale]
    """
    def __init__(self, in_size, out_size, downscale):
        super(PS_down, self).__init__()
        # x=[N,C,W,H], PixelUnshuffle(x)=[N, C x downscale x downscale, W/downscale, H/downscale]
        self.UnPS = nn.PixelUnshuffle(downscale)
        self.conv1 = nn.Conv2d((downscale ** 2) * in_size, out_size, 1, 1, 0)

    def forward(self, x):
        # 根据传入的尺寸进行下采样的操作，尺寸变为一半，但是维度扩大成四倍
        # 输出的结果也许是
        x = self.UnPS(x)  # h/2, w/2, 4*c
        # 卷积，将维度变为一开始的维度因为维度变为了原来的四倍，所以这里downscale**2 也是4
        # 这里整个就是维度保持不变，但是尺寸变为了原来一半，
        x = self.conv1(x)
        return x

class PS_up(nn.Module):
    """
    PixelShuffle up sample
    intput: x=[N,in_size,H,W]
    output: y=[N,out_size,H*upscale,W*upscale]
    """

    def __init__(self, in_size, out_size, upscale):
        super(PS_up, self).__init__()
        # x=[N,C,W,H], PixelShuffle(x)=[N, C / (downscale^2), W x downscale, H x downscale]
        self.PS = nn.PixelShuffle(upscale)
        self.conv1 = nn.Conv2d(in_size // (upscale ** 2), out_size, 1, 1, 0)

    def forward(self, x):
        x = self.PS(x)
        x = self.conv1(x)
        return x
