# Supplementary material for: AFMNet: A Dual-Domain Collaborative Network with Frequency Prior Guidance for Low-Light Image Enhancement
Source: Entropy (Basel). 2025 Dec 1;27(12):1220. doi: 10.3390/e27121220 (PMC12731650; doi:10.3390/e27121220)
Supplement: Supplementary file 1 [file entropy-27-01220-s001.zip › AFMNet/models/enhancement_model.py]

import logging
from collections import OrderedDict

import torch
import torch.nn as nn
from torch.nn.parallel import DataParallel, DistributedDataParallel
import models.networks as networks
import models.lr_scheduler as lr_scheduler
from models.base_model import BaseModel
from models.loss import CharbonnierLoss, VGGLoss ,SSIM

logger = logging.getLogger('base')
from math import exp
import torch.nn.functional as F
class enhancement_model(BaseModel):
    def __init__(self, opt):
        super(enhancement_model, self).__init__(opt)

        if opt['dist']:
            self.rank = torch.distributed.get_rank()
        else:
            self.rank = -1  # non dist training
        train_opt = opt['train']

        # define network and load pretrained models
        self.netG = networks.define_G(opt).to(self.device)
        if opt['dist']:
            self.netG = DistributedDataParallel(self.netG, device_ids=[torch.cuda.current_device()])
        else:
            self.netG = DataParallel(self.netG)
        # print network
        self.print_network()
        self.load()

        if self.is_train:
            self.netG.train()

            #### loss
            loss_type = train_opt['pixel_criterion']
            if loss_type == 'l1':
                self.cri_pix = nn.L1Loss().to(self.device)
            elif loss_type == 'l2':
                self.cri_pix = nn.MSELoss(reduction='sum').to(self.device)
            elif loss_type == 'cb':
                self.cri_pix = CharbonnierLoss().to(self.device)
            else:
                raise NotImplementedError('Loss type [{:s}] is not recognized.'.format(loss_type))
            self.l_pix_w = train_opt['pixel_weight']

            self.cri_pix_ill = nn.MSELoss(reduction='sum').to(self.device)
            self.cri_pix_ill2 = nn.MSELoss(reduction='sum').to(self.device)
            self.cri_vgg = VGGLoss()

            # 结构相似性损失
            self.loss_ssim = SSIM(window_size=11).to('cuda')

            #### optimizers
            wd_G = train_opt['weight_decay_G'] if train_opt['weight_decay_G'] else 0
            if train_opt['ft_tsa_only']:
                normal_params = []
                tsa_fusion_params = []
                for k, v in self.netG.named_parameters():
                    if v.requires_grad:
                        if 'tsa_fusion' in k:
                            tsa_fusion_params.append(v)
                        else:
                            normal_params.append(v)
                    else:
                        if self.rank <= 0:
                            logger.warning('Params [{:s}] will not optimize.'.format(k))
                optim_params = [
                    {  # add normal params first
                        'params': normal_params,
                        'lr': train_opt['lr_G']
                    },
                    {
                        'params': tsa_fusion_params,
                        'lr': train_opt['lr_G']
                    },
                ]
            else:
                optim_params = []
                for k, v in self.netG.named_parameters():
                    if v.requires_grad:
                        optim_params.append(v)
                    else:
                        if self.rank <= 0:
                            logger.warning('Params [{:s}] will not optimize.'.format(k))

            self.optimizer_G = torch.optim.Adam(optim_params, lr=train_opt['lr_G'],
                                                weight_decay=wd_G,
                                                betas=(train_opt['beta1'], train_opt['beta2']))
            self.optimizers.append(self.optimizer_G)

            #### schedulers
            if train_opt['lr_scheme'] == 'MultiStepLR':
                for optimizer in self.optimizers:
                    self.schedulers.append(
                        lr_scheduler.MultiStepLR_Restart(optimizer, train_opt['lr_steps'],
                                                         restarts=train_opt['restarts'],
                                                         weights=train_opt['restart_weights'],
                                                         gamma=train_opt['lr_gamma'],
                                                         clear_state=train_opt['clear_state']))
            elif train_opt['lr_scheme'] == 'CosineAnnealingLR_Restart':
                for optimizer in self.optimizers:
                    self.schedulers.append(
                        lr_scheduler.CosineAnnealingLR_Restart(
                            optimizer, train_opt['T_period'], eta_min=train_opt['eta_min'],
                            restarts=train_opt['restarts'], weights=train_opt['restart_weights']))
            else:
                raise NotImplementedError()

            self.log_dict = OrderedDict()

    def feed_data(self, data, need_GT=True):
        self.var_L = data['LQs'].to(self.device)
        self.nf = data['nf'].to(self.device)
        if need_GT:
            self.real_H = data['GT'].to(self.device)

    def set_params_lr_zero(self):
        # fix normal module
        self.optimizers[0].param_groups[0]['lr'] = 0

    # 接受train optimizater
    def optimize_parameters(self, step):

        if self.opt['train']['ft_tsa_only'] and step < self.opt['train']['ft_tsa_only']:
            self.set_params_lr_zero()

        self.optimizer_G.zero_grad()

        #   out_dec_level1：总的输出部分  对应着：self.fake_H
        #   mag_image: 是原始低照度图和调制因子相除后的结果，表示幅度的分布情况   self.fake_Amp
        #   x_center：是幅度处理后的，并且重组为正常图的效果。   self.fake_H_s1 这个没有在损失函数中使用
        self.fake_H,self.fake_Amp,self.fake_H_s1 = self.netG(self.var_L)

        # 获得真实图像的形状
        _, _, H, W = self.real_H.shape
        # 对真实图像进行FFT
        image_fft = torch.fft.fft2(self.real_H, norm='backward')

        # 获得真实图像的频域和相位
        self.real_Amp = torch.abs(image_fft)
        self.real_Pha = torch.angle(image_fft)

        # 获得 增强图像的形状
        out_fft = torch.fft.fft2(self.fake_H, norm='backward')

        # 获得 增强图像的相位  这里的相位信息没有使用到损失函数中
        self.fake_Pha = torch.angle(out_fft)


        # 物理一致性约束（暗区权重更高）
        intensity_weight = torch.exp(-3.0 * torch.mean(self.real_H, dim=[1, 2, 3], keepdim=True))
        l_pix = torch.mean(intensity_weight * torch.abs(self.fake_H - self.real_H))

        # 频域结构约束
        freq_cosine = F.cosine_similarity(self.fake_Amp, self.real_Amp, dim=1)
        freq_loss = 1 - torch.mean(freq_cosine)

        # 综合损失
        l_vgg = self.cri_vgg(self.fake_H, self.real_H) * 0.15
        loss_ssim = self.loss_ssim(self.fake_H, self.real_H) * 0.1

        l_final = (l_pix * 0.7 + l_vgg + loss_ssim + freq_loss * 0.05)

        l_final.backward()

        torch.nn.utils.clip_grad_norm_(self.netG.parameters(), 0.01)

        self.optimizer_G.step()
        self.log_dict['l_pix'] = l_pix.item()
        self.log_dict['l_vgg'] = l_vgg.item()


    def test(self):
        self.netG.eval()
        with torch.no_grad():

            # 记录原图尺寸
            _, _, h_ori, w_ori = self.var_L.shape
            self.h_ori, self.w_ori = h_ori, w_ori  # 保存下来，后面裁剪用
            # 计算 padding 大小
            h_pad = (32 - h_ori % 32) % 32
            w_pad = (32 - w_ori % 32) % 32
            # 执行 padding
            self.var_L = torch.nn.functional.pad(self.var_L, (0, w_pad, 0, h_pad), mode='reflect')

            self.fake_H, _, self.fake_H_s1 = self.netG(self.var_L)

            self.fake_H = self.fake_H[:, :, :self.h_ori, :self.w_ori]
            self.fake_H_s1 = self.fake_H_s1[:, :, :self.h_ori, :self.w_ori]

            self.var_L = self.var_L[:, :, :self.h_ori, :self.w_ori]

        self.netG.train()

    def get_current_log(self):
        return self.log_dict

    def get_current_visuals(self, need_GT=True):
        out_dict = OrderedDict()


        out_dict['LQ'] = self.var_L.detach()[0].float().cpu()
        out_dict['rlt'] = self.fake_H.detach()[0].float().cpu()
        out_dict['rlt_s1'] = self.fake_H_s1.detach()[0].float().cpu()
        out_dict['rlt2'] = self.nf.detach()[0].float().cpu()
        if need_GT:
            out_dict['GT'] = self.real_H.detach()[0].float().cpu()

        del self.real_H
        del self.nf
        del self.var_L
        del self.fake_H
        torch.cuda.empty_cache()
        return out_dict

    def print_network(self):
        s, n = self.get_network_description(self.netG)
        if isinstance(self.netG, nn.DataParallel):
            net_struc_str = '{} - {}'.format(self.netG.__class__.__name__,
                                             self.netG.module.__class__.__name__)
        else:
            net_struc_str = '{}'.format(self.netG.__class__.__name__)
        if self.rank <= 0:
            logger.info('Network G structure: {}, with parameters: {:,d}'.format(net_struc_str, n))
            logger.info(s)

    def load(self):
        load_path_G = self.opt['path']['pretrain_model_G']
        if load_path_G is not None:
            logger.info('Loading model for G [{:s}] ...'.format(load_path_G))
            self.load_network(load_path_G, self.netG, self.opt['path']['strict_load'])

    def save(self, iter_label):
        self.save_network(self.netG, 'G', iter_label)
