# Supplementary material for: AFMNet: A Dual-Domain Collaborative Network with Frequency Prior Guidance for Low-Light Image Enhancement
Source: Entropy (Basel). 2025 Dec 1;27(12):1220. doi: 10.3390/e27121220 (PMC12731650; doi:10.3390/e27121220)
Supplement: Supplementary file 1 [file entropy-27-01220-s001.zip › AFMNet/models/loss.py]

import torch
import torch.nn as nn


class CharbonnierLoss(nn.Module):
    """Charbonnier Loss (L1)"""

    def __init__(self, eps=1e-6):
        super(CharbonnierLoss, self).__init__()
        self.eps = eps

    def forward(self, x, y):
        diff = x - y
        loss = torch.sum(torch.sqrt(diff * diff + self.eps))
        return loss


##############
class CharbonnierLoss2(nn.Module):
    """Charbonnier Loss (L1)"""

    def __init__(self, eps=1e-6):
        super(CharbonnierLoss2, self).__init__()
        self.eps = eps

    def forward(self, x, y):
        diff = x - y
        loss = torch.mean(torch.sqrt(diff * diff + self.eps))
        return loss


import torchvision
class VGG19(torch.nn.Module):
    def __init__(self, requires_grad=False):
        super().__init__()
        vgg_pretrained_features = torchvision.models.vgg19(pretrained=True).features
        self.slice1 = torch.nn.Sequential()
        self.slice2 = torch.nn.Sequential()
        self.slice3 = torch.nn.Sequential()
        self.slice4 = torch.nn.Sequential()
        self.slice5 = torch.nn.Sequential()
        for x in range(2):
            self.slice1.add_module(str(x), vgg_pretrained_features[x])
        for x in range(2, 7):
            self.slice2.add_module(str(x), vgg_pretrained_features[x])
        for x in range(7, 12):
            self.slice3.add_module(str(x), vgg_pretrained_features[x])
        for x in range(12, 21):
            self.slice4.add_module(str(x), vgg_pretrained_features[x])
        for x in range(21, 30):
            self.slice5.add_module(str(x), vgg_pretrained_features[x])
        if not requires_grad:
            for param in self.parameters():
                param.requires_grad = False

    def forward(self, X):
        h_relu1 = self.slice1(X)
        h_relu2 = self.slice2(h_relu1)
        h_relu3 = self.slice3(h_relu2)
        h_relu4 = self.slice4(h_relu3)
        h_relu5 = self.slice5(h_relu4)
        out = [h_relu1, h_relu2, h_relu3, h_relu4, h_relu5]
        return out


class VGGLoss(nn.Module):
    def __init__(self):
        super(VGGLoss, self).__init__()
        self.vgg = VGG19().cuda()
        # self.criterion = nn.L1Loss()
        self.criterion = nn.L1Loss(reduction='sum')
        self.criterion2 = nn.L1Loss()
        self.weights = [1.0 / 32, 1.0 / 16, 1.0 / 8, 1.0 / 4, 1.0]

    def forward2(self, x, y):
        x_vgg, y_vgg = self.vgg(x), self.vgg(y)
        loss = 0
        for i in range(len(x_vgg)):
            # print(x_vgg[i].shape, y_vgg[i].shape)
            loss += self.weights[i] * self.criterion(x_vgg[i], y_vgg[i].detach())
        return loss

    def forward(self, x, y):
        x_vgg, y_vgg = self.vgg(x), self.vgg(y)
        loss = 0
        for i in range(len(x_vgg)):
            # print(x_vgg[i].shape, y_vgg[i].shape)
            loss += self.weights[i] * self.criterion(x_vgg[i], y_vgg[i].detach())
        return loss


import torch
import torch.nn.functional as F
from torch.autograd import Variable
import numpy as np
from math import exp

def gaussian(window_size, sigma):
    gauss = torch.Tensor([exp(-(x - window_size // 2) ** 2 / float(2 * sigma ** 2)) for x in range(window_size)])
    return gauss / gauss.sum()


def create_window(window_size, channel=1):
    _1D_window = gaussian(window_size, 1.5).unsqueeze(1)
    _2D_window = _1D_window.mm(_1D_window.t()).float().unsqueeze(0).unsqueeze(0)
    window = _2D_window.expand(channel, 1, window_size, window_size).contiguous()
    return window


def _ssim(img1, img2, window, window_size, channel, size_average=True):
    mu1 = F.conv2d(img1, window, padding=window_size // 2, groups=channel)
    mu2 = F.conv2d(img2, window, padding=window_size // 2, groups=channel)

    mu1_sq = mu1.pow(2)
    mu2_sq = mu2.pow(2)
    mu1_mu2 = mu1 * mu2

    sigma1_sq = F.conv2d(img1 * img1, window, padding=window_size // 2, groups=channel) - mu1_sq
    sigma2_sq = F.conv2d(img2 * img2, window, padding=window_size // 2, groups=channel) - mu2_sq
    sigma12 = F.conv2d(img1 * img2, window, padding=window_size // 2, groups=channel) - mu1_mu2

    C1 = 0.01 ** 2
    C2 = 0.03 ** 2

    ssim_map = ((2 * mu1_mu2 + C1) * (2 * sigma12 + C2)) / ((mu1_sq + mu2_sq + C1) * (sigma1_sq + sigma2_sq + C2))

    if size_average:
        return ssim_map.mean()
    else:
        return ssim_map.mean(1).mean(1).mean(1)


class SSIM(torch.nn.Module):
    def __init__(self, window_size=11, size_average=True, val_range=None):
        super(SSIM, self).__init__()
        self.window_size = window_size
        self.size_average = size_average
        self.val_range = val_range

        # Assume 1 channel for SSIM
        self.channel = 1
        self.window = create_window(window_size)

    def forward(self, img1, img2):
        (_, channel, _, _) = img1.size()

        if channel == self.channel and self.window.dtype == img1.dtype:
            window = self.window
        else:
            window = create_window(self.window_size, channel).to(img1.device).type(img1.dtype)
            self.window = window
            self.channel = channel

        return ssim(img1, img2, window=window, window_size=self.window_size, size_average=self.size_average)


def ssim(img1, img2, window_size=24, window=None, size_average=True, full=False, val_range=None):
    # Value range can be different from 255. Other common ranges are 1 (sigmoid) and 2 (tanh).
    if val_range is None:
        if torch.max(img1) > 128:
            max_val = 255
        else:
            max_val = 1

        if torch.min(img1) < -0.5:
            min_val = -1
        else:
            min_val = 0
        L = max_val - min_val
    else:
        L = val_range

    padd = 0
    (_, channel, height, width) = img1.size()
    if window is None:
        real_size = min(window_size, height, width)
        window = create_window(real_size, channel=channel).to(img1.device)

    mu1 = F.conv2d(img1, window, padding=padd, groups=channel)
    mu2 = F.conv2d(img2, window, padding=padd, groups=channel)

    mu1_sq = mu1.pow(2)
    mu2_sq = mu2.pow(2)
    mu1_mu2 = mu1 * mu2

    sigma1_sq = F.conv2d(img1 * img1, window, padding=padd, groups=channel) - mu1_sq
    sigma2_sq = F.conv2d(img2 * img2, window, padding=padd, groups=channel) - mu2_sq
    sigma12 = F.conv2d(img1 * img2, window, padding=padd, groups=channel) - mu1_mu2

    C1 = (0.01 * L) ** 2
    C2 = (0.03 * L) ** 2

    v1 = 2.0 * sigma12 + C2
    v2 = sigma1_sq + sigma2_sq + C2
    cs = torch.mean(v1 / v2)  # contrast sensitivity

    ssim_map = ((2 * mu1_mu2 + C1) * v1) / ((mu1_sq + mu2_sq + C1) * v2)

    if size_average:
        ret = ssim_map.mean()
    else:
        ret = ssim_map.mean(1).mean(1).mean(1)

    if full:
        return 1 - ret, cs
    return 1 - ret
