# Supplementary material for: AFMNet: A Dual-Domain Collaborative Network with Frequency Prior Guidance for Low-Light Image Enhancement
Source: Entropy (Basel). 2025 Dec 1;27(12):1220. doi: 10.3390/e27121220 (PMC12731650; doi:10.3390/e27121220)
Supplement: Supplementary file 1 [file entropy-27-01220-s001.zip › AFMNet/models/lr_scheduler.py]

import math
from collections import Counter
from collections import defaultdict
import torch
from torch.optim.lr_scheduler import _LRScheduler


class MultiStepLR_Restart(_LRScheduler):
    def __init__(self, optimizer, milestones, restarts=None, weights=None, gamma=0.1,
                 clear_state=False, last_epoch=-1):
        self.milestones = Counter(milestones)
        self.gamma = gamma
        self.clear_state = clear_state
        self.restarts = restarts if restarts else [0]
        self.restarts = [v + 1 for v in self.restarts]
        self.restart_weights = weights if weights else [1]
        assert len(self.restarts) == len(
            self.restart_weights), 'restarts and their weights do not match.'
        super(MultiStepLR_Restart, self).__init__(optimizer, last_epoch)

    def get_lr(self):
        if self.last_epoch in self.restarts:
            if self.clear_state:
                self.optimizer.state = defaultdict(dict)
            weight = self.restart_weights[self.restarts.index(self.last_epoch)]
            return [group['initial_lr'] * weight for group in self.optimizer.param_groups]
        if self.last_epoch not in self.milestones:
            return [group['lr'] for group in self.optimizer.param_groups]
        return [
            group['lr'] * self.gamma**self.milestones[self.last_epoch]
            for group in self.optimizer.param_groups
        ]


class CosineAnnealingLR_Restart(_LRScheduler):
    def __init__(self, optimizer, T_period, restarts=None, weights=None, eta_min=0, last_epoch=-1):
        self.T_period = T_period
        self.T_max = self.T_period[0]  # current T period
        self.eta_min = eta_min
        self.restarts = restarts if restarts else [0]
        self.restarts = [v + 1 for v in self.restarts]
        self.restart_weights = weights if weights else [1]
        self.last_restart = 0
        assert len(self.restarts) == len(
            self.restart_weights), 'restarts and their weights do not match.'
        super(CosineAnnealingLR_Restart, self).__init__(optimizer, last_epoch)

    def get_lr(self):
        if self.last_epoch == 0:
            return self.base_lrs
        elif self.last_epoch in self.restarts:
            self.last_restart = self.last_epoch
            self.T_max = self.T_period[self.restarts.index(self.last_epoch) + 1]
            weight = self.restart_weights[self.restarts.index(self.last_epoch)]
            return [group['initial_lr'] * weight for group in self.optimizer.param_groups]
        elif (self.last_epoch - self.last_restart - 1 - self.T_max) % (2 * self.T_max) == 0:
            return [
                group['lr'] + (base_lr - self.eta_min) * (1 - math.cos(math.pi / self.T_max)) / 2
                for base_lr, group in zip(self.base_lrs, self.optimizer.param_groups)
            ]
        return [(1 + math.cos(math.pi * (self.last_epoch - self.last_restart) / self.T_max)) /
                (1 + math.cos(math.pi * ((self.last_epoch - self.last_restart) - 1) / self.T_max)) *
                (group['lr'] - self.eta_min) + self.eta_min
                for group in self.optimizer.param_groups]
