# Supplementary material for: AFMNet: A Dual-Domain Collaborative Network with Frequency Prior Guidance for Low-Light Image Enhancement
Source: Entropy (Basel). 2025 Dec 1;27(12):1220. doi: 10.3390/e27121220 (PMC12731650; doi:10.3390/e27121220)
Supplement: Supplementary file 1 [file entropy-27-01220-s001.zip › AFMNet/models/networks.py]

import torch
import models.archs.AFMNet as AFMNet

# Generator
def define_G(opt):
    opt_net = opt['network_G']
    which_model = opt_net['which_model_G']

    if which_model == 'AFMNet':
        netG = AFMNet.AFMNet(nf=opt_net['nf'])
    else:
        raise NotImplementedError('Generator model [{:s}] not recognized'.format(which_model))

    return netG
