# Supplementary material for: AFMNet: A Dual-Domain Collaborative Network with Frequency Prior Guidance for Low-Light Image Enhancement
Source: Entropy (Basel). 2025 Dec 1;27(12):1220. doi: 10.3390/e27121220 (PMC12731650; doi:10.3390/e27121220)
Supplement: Supplementary file 1 [file entropy-27-01220-s001.zip › AFMNet/models/__init__.py]

import logging
logger = logging.getLogger('base')


def create_model(opt):
    from .enhancement_model import enhancement_model as M
    m = M(opt)
    logger.info('Model [{:s}] is created.'.format(m.__class__.__name__))
    return m
