# Supplementary material for: AFMNet: A Dual-Domain Collaborative Network with Frequency Prior Guidance for Low-Light Image Enhancement
Source: Entropy (Basel). 2025 Dec 1;27(12):1220. doi: 10.3390/e27121220 (PMC12731650; doi:10.3390/e27121220)
Supplement: Supplementary file 1 [file entropy-27-01220-s001.zip › AFMNet/options/test/LOLv2_real.yml]

### must be same as
name: test
suffix: ~  # add suffix to saved images
model: ll_dataset
distortion: sr
scale: 1
crop_border: ~  # crop border when evaluation. If None(~), crop the scale pixels
gpu_ids: [0]

datasets:
  test:  # the 1st test dataset
    name: test
#    dataroot_GT: D:\low_Image_enhance\datasets\LOLv2\Synthetic\Test\Normal
#    dataroot_LQ: D:\low_Image_enhance\datasets\LOLv2\Synthetic\Test\Low

    dataroot_GT: D:\low_Image_enhance\datasets\LOLv2\Real_captured\Test\Normal
    dataroot_LQ: D:\low_Image_enhance\datasets\LOLv2\Real_captured\Test\Low

#    dataroot_LQ: D:\low_Image_enhance\datasets\LOLv2\Synthetic\Test\Low
#    dataroot_GT: D:\low_Image_enhance\datasets\LOLv2\Synthetic\Test\Normal
#
#    dataroot_GT: D:\low_Image_enhance\datasets\LOLv1\Test\target
#    dataroot_LQ: D:\low_Image_enhance\datasets\LOLv1\Test\input

#    dataroot_GT: D:\low_Image_enhance\datasets\Huawei\Test\high
#    dataroot_LQ: D:\low_Image_enhance\datasets\Huawei\Test\low


##非配对数据集 直接将 GT路径删除了  DICM    LIME   MEF  NPE  VV
#    dataroot_GT: E:\low_Image_enhance\datasets\unpair_dataset\NPE
#    dataroot_LQ: E:\low_Image_enhance\datasets\unpair_dataset\NPE

#### network structures
network_G:
  which_model_G: AFMNet
  nf: 64 # 32 # 64

#### path
path:
  root: ./
  pretrain_model_G: E:\low_Image_enhance\AFMNet\pre-trained\v2_23.15_0.868.pth
#  pretrain_model_G: E:\low_Image_enhance\AFMNet\pre-trained\indoor_31.17_0.900.pth
#  pretrain_model_G: E:\low_Image_enhance\AFMNet\pre-trained\syn_25.97_0.942.pth
