# Supplementary material for: AFMNet: A Dual-Domain Collaborative Network with Frequency Prior Guidance for Low-Light Image Enhancement
Source: Entropy (Basel). 2025 Dec 1;27(12):1220. doi: 10.3390/e27121220 (PMC12731650; doi:10.3390/e27121220)
Supplement: Supplementary file 1 [file entropy-27-01220-s001.zip › AFMNet/options/train/LOLv2_real.yml]

#### general settings
#后期有多个项目的话，可以修改这里的名字部分
name: train
use_tb_logger: false
model: enhancement_model
distortion: sr
scale: 1
gpu_ids: [0]

#### datasets
datasets:
  train:
    name: ll_dataset
    interval_list: [1]
    random_reverse: false
    border_mode: false
#    dataroot_GT: D:\low_Image_enhance\datasets\LOLv2\Real_captured\Train\Normal
#    dataroot_LQ: D:\low_Image_enhance\datasets\LOLv2\Real_captured\Train\Low

#    dataroot_LQ: D:\low_Image_enhance\datasets\LOLv2\Synthetic\Train\Low
#    dataroot_GT: D:\low_Image_enhance\datasets\LOLv2\Synthetic\Train\Normal
    dataroot_GT: D:\low_Image_enhance\datasets\LOLv1\Train\target
    dataroot_LQ: D:\low_Image_enhance\datasets\LOLv1\Train\input

#    dataroot_GT: D:\low_Image_enhance\datasets\Huawei\Train\high
#    dataroot_LQ: D:\low_Image_enhance\datasets\Huawei\Train\low

    n_workers: 3  # per GPU
#    default 8
    batch_size: 8
    GT_size: 128   # size you want to crop out as input sample.
    LQ_size: 128

    use_flip: true
    use_rot: true
    color: RGB
  val:
    name: ll_dataset

#    dataroot_LQ: D:\low_Image_enhance\datasets\LOLv2\Synthetic\Test\Low
#    dataroot_GT: D:\low_Image_enhance\datasets\LOLv2\Synthetic\Test\Normal

#    dataroot_GT: D:\low_Image_enhance\datasets\LOLv2\Real_captured\Test\Normal
#    dataroot_LQ: D:\low_Image_enhance\datasets\LOLv2\Real_captured\Test\Low
    dataroot_GT: D:\low_Image_enhance\datasets\LOLv1\Test\target
    dataroot_LQ: D:\low_Image_enhance\datasets\LOLv1\Test\input

#    dataroot_GT: D:\low_Image_enhance\datasets\Huawei\Test\high
#    dataroot_LQ: D:\low_Image_enhance\datasets\Huawei\Test\low

    train_size: [600, 400]
#    train_size: [960, 720]


#### network structures
network_G:
  which_model_G: FourLLIE
#  在fourllie.py中的dim也要进行修改
  nf: 64 # 32 # 64

#### path
path:
  root: ./
  strict_load: false
#  resume_state: E:\low_Image_enhance\FourLLIE-main-test\pre-trained\22.18_0.855.pth


#### training settings: learning rate scheme, loss
train:
  manual_seed:
#  manual_seed: 1234
  lr_G: !!float 1e-4
  lr_scheme: MultiStepLR
  beta1: 0.9
  beta2: 0.99
#  default 100000
  niter: 200001
  lr_steps: [20000,40000, 60000,80000,100000,200000,300000]
  ft_tsa_only: 0
  warmup_iter: -1  # -1: no warm up
  lr_gamma: 0.5
  eta_min: !!float 1e-7

  pixel_criterion: l2
  pixel_weight: 1.0
  val_freq: 2

  manual.resize960x512_seed: 0

#### logger
logger:
  print_freq: 1000
#  多少次保持模型，不算
  save_checkpoint_freq: 50000
