# Supplementary material for: AFMNet: A Dual-Domain Collaborative Network with Frequency Prior Guidance for Low-Light Image Enhancement
Source: Entropy (Basel). 2025 Dec 1;27(12):1220. doi: 10.3390/e27121220 (PMC12731650; doi:10.3390/e27121220)
Supplement: Supplementary file 1 [file entropy-27-01220-s001.zip › AFMNet/requirements.txt]

# This file may be used to create an environment using:
# $ conda create --name <env> --file <this file>
# platform: linux-64
_libgcc_mutex=0.1=conda_forge
_openmp_mutex=4.5=2_gnu
blas=1.0=mkl
brotlipy=0.7.0=py37h27cfd23_1003
bzip2=1.0.8=h7b6447c_0
ca-certificates=2022.9.24=ha878542_0
certifi=2022.9.24=pyhd8ed1ab_0
cffi=1.15.0=py37hd667e15_1
charset-normalizer=2.0.4=pyhd3eb1b0_0
cryptography=38.0.1=py37h9ce1e76_0
cudatoolkit=11.3.1=h2bc3f7f_2
ffmpeg=4.3=hf484d3e_0
freetype=2.11.0=h70c0345_0
giflib=5.2.1=h7b6447c_0
gmp=6.2.1=h295c915_3
gnutls=3.6.15=he1e5248_0
idna=3.4=py37h06a4308_0
intel-openmp=2021.4.0=h06a4308_3561
jpeg=9e=h7f8727e_0
lame=3.100=h7b6447c_0
lcms2=2.12=h3be6417_0
ld_impl_linux-64=2.38=h1181459_1
libffi=3.4.2=h7f98852_5
libgcc-ng=12.2.0=h65d4601_19
libgomp=12.2.0=h65d4601_19
libiconv=1.16=h7f8727e_2
libidn2=2.3.2=h7f8727e_0
libnsl=2.0.0=h7f98852_0
libpng=1.6.37=hbc83047_0
libstdcxx-ng=12.2.0=h46fd767_19
libtasn1=4.16.0=h27cfd23_0
libtiff=4.2.0=h2818925_1
libunistring=0.9.10=h27cfd23_0
libuv=1.44.2=h166bdaf_0
libwebp=1.2.2=h55f646e_0
libwebp-base=1.2.2=h7f8727e_0
libzlib=1.2.12=h166bdaf_2
lz4-c=1.9.3=h295c915_1
mkl=2021.4.0=h06a4308_640
mkl-service=2.4.0=py37h7f8727e_0
mkl_fft=1.3.1=py37hd3c417c_0
mkl_random=1.2.2=py37h51133e4_0
ncurses=6.3=h7f8727e_2
nettle=3.7.3=hbbd107a_1
numpy=1.21.5=py37he7a7128_2
numpy-base=1.21.5=py37hf524024_2
openh264=2.1.1=h4ff587b_0
openssl=3.0.7=h166bdaf_0
pillow=9.0.1=py37h22f2fdc_0
pip=22.2.2=py37h06a4308_0
pycparser=2.21=pyhd3eb1b0_0
pyopenssl=22.0.0=pyhd3eb1b0_0
pysocks=1.7.1=py37_1
python=3.7.12=hf930737_100_cpython
pytorch=1.10.0=py3.7_cuda11.3_cudnn8.2.0_0
pytorch-mutex=1.0=cuda
readline=8.1.2=h7f8727e_1
requests=2.28.1=py37h06a4308_0
setuptools=65.5.0=py37h06a4308_0
six=1.16.0=pyhd3eb1b0_1
sqlite=3.38.5=hc218d9a_0
tk=8.6.12=h1ccaba5_0
torchaudio=0.10.0=py37_cu113
torchvision=0.11.0=py37_cu113
typing_extensions=4.3.0=py37h06a4308_0
urllib3=1.26.12=py37h06a4308_0
wheel=0.37.1=pyhd3eb1b0_0
xz=5.2.5=h7f8727e_1
zlib=1.2.12=h7f8727e_2
zstd=1.5.2=ha4553b6_0
